# Supplementary material for: Superhydrophobic/Superoleophilic PDMS/SiO2 Aerogel Fabric Gathering Device for Self-Driven Collection of Floating Viscous Oil
Source: Gels. 2023 May 12;9(5):405. doi: 10.3390/gels9050405 (PMC10217856; doi:10.3390/gels9050405)
Supplement: Supplementary file 1 [file gels-09-00405-s001.zip]

Archive with 1 entries (1 files):
- gels-2197988-supplementary.pdf
